# Supplementary material for: Mitochondria-wide association study observed significant interactions of mitochondrial respiratory and the inflammatory in the development of anxiety and depression
Source: Transl Psychiatry. 2023 Jun 21;13:216. doi: 10.1038/s41398-023-02518-y (PMC10284875; doi:10.1038/s41398-023-02518-y)
Supplement: Supplementary file 3 — Supplementary tables [file 41398_2023_2518_MOESM3_ESM.xlsx]

## Sheet: Table  S1
Table S1.MiWAS results for anxiety(p<0.05)
Gender	Phenotype	Variant	mtDNA	BETA	SE	P value
Total	Self-reported anxiety	m.4529A>T	MT-ND2	-0.02744	0.01011	0.006656
Total	Self-reported anxiety	m.16391G>A	MT-DLOOP	-0.02562	0.009986	0.01031
Total	Self-reported anxiety	m.9716T>C	MT-CO3	0.03354	0.0137	0.01432
Total	Self-reported anxiety	m.10915T>C	MT-ND4	-0.04046	0.01672	0.01554
Total	Self-reported anxiety	m.12501G>A	MT-ND5	-0.02314	0.009594	0.01585
Total	Self-reported anxiety	m.15043G>A	MT-CYB	-0.02149	0.008919	0.01597
Total	Self-reported anxiety	m.3010G>A	MT-RNR2	-0.009646	0.00401	0.01615
Total	Self-reported anxiety	m.10238T>C	MT-ND3	-0.02302	0.009723	0.01789
Total	Self-reported anxiety	m.6734G>A	MT-CO1	-0.03921	0.01752	0.02522
male	Self-reported anxiety	m.5999T>C	MT-CO1	-0.03506	0.01652	0.03379
male	Self-reported anxiety	m.14620C>T	MT-ND6	-0.03436	0.01636	0.03579
male	Self-reported anxiety	m.15693T>C	MT-CYB	-0.03458	0.01652	0.03639
male	Self-reported anxiety	m.3720A>G	MT-ND1	-0.04525	0.02193	0.03905
male	Self-reported anxiety	m.11332C>T	MT-ND4	-0.03315	0.0165	0.04448
male	Self-reported anxiety	m.4769A>G	MT-ND2	0.02909	0.0146	0.04626
female	Self-reported anxiety	m.15218A>G	MT-CYB	0.03779	0.01308	0.003875
female	Self-reported anxiety	m.16391G>A	MT-DLOOP	-0.03928	0.01474	0.007693
female	Self-reported anxiety	m.4529A>T	MT-ND2	-0.03911	0.01496	0.00896
female	Self-reported anxiety	m.10238T>C	MT-ND3	-0.03609	0.01431	0.0117
female	Self-reported anxiety	m.3010G>A	MT-RNR2	-0.01504	0.005968	0.01175
female	Self-reported anxiety	m.12501G>A	MT-ND5	-0.03447	0.01409	0.01446
female	Self-reported anxiety	m.10915T>C	MT-ND4	-0.0559	0.02449	0.02247
female	Self-reported anxiety	m.9716T>C	MT-CO3	0.04251	0.02034	0.03663
female	Self-reported anxiety	m.8994G>A	MT-ATP6	0.03642	0.01835	0.04714
female	Self-reported anxiety	m.15924A>G	MT-TT	-0.02212	0.01115	0.04716
Total	GAD score	m.12372G>A	MT-ND5	0.08378	0.03315	0.0115
Total	GAD-7	m.11467A>G	MT-ND4	0.08013	0.03327	0.01602
Total	GAD-7	m.9899T>C	MT-CO3	-0.2587	0.1105	0.01922
Total	GAD-7	m.15257G>A	MT-CYB	0.2088	0.09279	0.02445
Total	GAD-7	m.2706A>G	MT-RNR2	-0.06248	0.02788	0.02504
Total	GAD-7	m.7028C>T	MT-CO1	-0.05976	0.02788	0.03205
Total	GAD-7	m.16270C>T	MT-DLOOP	0.1044	0.04878	0.03237
female	GAD-7	m.4580G>A	MT-ND2	0.2637	0.1101	0.01663
female	GAD-7	m.16270C>T	MT-DLOOP	0.1629	0.07044	0.02075
female	GAD-7	m.9716T>C	MT-CO3	0.3317	0.1564	0.03391
Note: GAD score means general anxiety disorder score

## Sheet: Table S2
Table S2. MiWAS results for depression(p<0.05)
Gender	Phenotype	Variant	mtDNA	BETA	SE	P value
Total	Self-reported depression	m.709G>A	MT-RNR1	0.01506	0.004715	0.001402
Total	Self-reported depression	m.10463T>C	MT-TR	0.01502	0.005443	0.005787
Total	Self-reported depression	m.3915G>A	MT-ND1	0.02636	0.01005	0.008743
Total	Self-reported depression	m.8697G>A	MT-ATP6	0.01298	0.005615	0.0208
Total	Self-reported depression	m.3010G>A	MT-RNR2	-0.008777	0.003818	0.02151
Total	Self-reported depression	m.4917A>G	MT-ND2	0.01258	0.00562	0.02524
Total	Self-reported depression	m.14905G>A	MT-CYB	0.01203	0.00559	0.03147
Total	Self-reported depression	m.10915T>C	MT-ND4	-0.03394	0.01594	0.03327
Total	Self-reported depression	m.228G>A	MT-DLOOP	-0.01412	0.006842	0.03904
Total	Self-reported depression	m.10398A>G	MT-ND3	-0.008145	0.004138	0.04906
male	Self-reported depression	m.3915G>A	MT-ND1	0.04025	0.01489	0.006855
male	Self-reported depression	m.709G>A	MT-RNR1	0.01822	0.00695	0.008773
male	Self-reported depression	m.13965T>C	MT-ND5	0.04282	0.02182	0.04972
female	Self-reported depression	m.3394T>C	MT-ND1	-0.04343	0.01967	0.02729
female	Self-reported depression	m.10463T>C	MT-TR	0.01564	0.007394	0.0344
female	Self-reported depression	m.3010G>A	MT-RNR2	-0.01072	0.00518	0.03848
female	Self-reported depression	m.709G>A	MT-RNR1	0.01285	0.006404	0.04477
Total	PHQ-9	m.9899T>C	MT-CO3	-0.3361	0.1166	0.003944
Total	PHQ-9	m.11914G>A	MT-ND4	0.2986	0.1103	0.006813
Total	PHQ-9	m.15257G>A	MT-CYB	0.2538	0.0978	0.009472
Total	PHQ-9	m.228G>A	MT-DLOOP	-0.1319	0.0603	0.02872
Total	PHQ-9	m.7476C>T	MT-TS1	0.2248	0.1075	0.03652
male	PHQ-9	m.11914G>A	MT-ND4	0.5641	0.1508	0.0001844
male	PHQ-9	m.6776T>C	MT-CO1	-0.2205	0.09361	0.01851
male	PHQ-9	m.73A>G	MT-DLOOP	-0.09686	0.04183	0.0206
male	PHQ-9	m.3992C>T	MT-ND1	0.2867	0.1407	0.04168
female	PHQ-9	m.4580G>A	MT-ND2	0.3174	0.1124	0.00474
female	PHQ-9	m.16193C>T	MT-DLOOP	0.4135	0.1805	0.022
female	PHQ-9	m.9899T>C	MT-CO3	-0.377	0.1716	0.02807
female	PHQ-9	m.12633C>A	MT-ND5	-0.3551	0.1664	0.03283
female	PHQ-9	m.7476C>T	MT-TS1	0.2934	0.149	0.04901
Note: PHQ-9 score means Patient Health Questionnaire scores.
